# Supplementary material for: Wound healing potential of Cystoseira/mesenchymal stem cells in immunosuppressed rats supported by overwhelming immuno-inflammatory crosstalk
Source: PLoS One. 2024 Apr 4;19(4):e0300543. doi: 10.1371/journal.pone.0300543 (PMC10994362; doi:10.1371/journal.pone.0300543)
Supplement: S1 File — (ZIP) [file pone.0300543.s005.zip]

Archive with 7 entries (7 files):
- Aspect shape ratio.pzfx
- closure rate .pzfx
- Cox  extract 2.pzfx
- Cytoseira raw data.xlsx
- il-1 extract 2.pzfx
- NF kappa extract 2.pzfx
- TGF beta extract 2.pzfx
