# Supplementary material for: Wound healing potential of Cystoseira/mesenchymal stem cells in immunosuppressed rats supported by overwhelming immuno-inflammatory crosstalk
Source: PLoS One. 2024 Apr 4;19(4):e0300543. doi: 10.1371/journal.pone.0300543 (PMC10994362; doi:10.1371/journal.pone.0300543)
Supplement: S1 File — (ZIP) [file pone.0300543.s005.zip › Cytoseira raw data.xlsx]

## Sheet: closure rate
	untreated group					Induced (HC)					Mebo treated group					HC + stem cells					HC + Cystoseira sp.					HC + Cystoseira sp. + stem cells
	Day 4	Day 8	Day 12	Day 16		Day 4	Day 8	Day 12	Day 16		Day 4	Day 8	Day 12	Day 16		Day 4	Day 8	Day 12	Day 16		Day 4	Day 8	Day 12	Day 16		Day 4	Day 8	Day 12	Day 16
	14.39	38.61	46.65	56.11		15.83	21.02	29.98	35.96		16.78	32.92	47.39	66		34.37	50.36	80.05	91.18		22	58.3	80.99	89.34		30.71	78.43	88.05	93.36
	9.48	32.68	39.61	51.44		11.02	24.51	19.45	32.68		29.44	39.3	49.95	64.18		33.64	51.73	76.92	93.95		16.6	52.7	82.23	86.22		26.64	80.34	90.79	94.03
	12.12	30.58	47.82	60.22		18.29	20.27	31.62	32.75		21.29	30.24	46.57	60.83		40.6	51.34	77.69	96.4		24.66	55.76	81.78	94.14		28.19	82.92	85.61	101.18
	9.61	31.64	43.36	53.87		15.38	24.32	33.04	36.1		24.09	31.64	45.43	65.25		35.59	54.63	77.33	90.82		24.14	54.29	87.23	90.03		34.27	73.85	92.16	96.68
	13.64	30.5	37.06	55.37		8.77	25.45	29.34	34.53		24.29	35.67	40.64	62.4		30.16	55.2	73.67	90.73		23.92	53.25	88.36	93.04		27.88	79.6	81.28	93.34
	12.76	33.99	43.5	52.99		8.71	28.43	24.58	37.97		16.11	28.22	46.02	65.35		29.64	54.74	82.33	100.92		20.69	55.7	83.41	93.24		32.31	72.87	90.11	97.41
Mean	12	33	43	55		13	24	28.0017	34.9983		22	32.9983	46	64.0017		34	53	77.9983	94		22.0017	55	84	91.0017		30	78.0017	88	96
SD	2.05213	3.04994	4.0917	3.05313		4.0466	2.9961	5.07978	2.07934		5.04798	3.97846	3.06315	2.00131		4.00274	2.09106	2.94658	4.05972		3.04032	2.0403	3.06307	3.01939		2.93711	3.89785	4.01036	3.07275

## Sheet: TGF-beta
	untreated group			Induced (HC)			Mebo treated group			HC + stem cells			HC + Cystoseira sp.			HC + Cystoseira sp. + stem cells
	Day 8	Day 14		Day 8	Day 14		Day 8	Day 14		Day 8	Day 14		Day 8	Day 14		Day 8	Day 14
	1	1		1.23	1.17		1.56	1.62		1.5	1.62		1.32	1.45		1.53	1.63
	1	1		1.25	1.08		1.57	1.58		1.51	1.6		1.5	1.43		1.57	1.58
	1	1		1.26	1.08		1.68	1.51		1.51	1.65		1.45	1.41		1.55	1.66
	1	1		1.18	1.15		1.6	1.58		1.46	1.57		1.39	1.36		1.52	1.58
	1	1		1.2	1.09		1.71	1.54		1.58	1.66		1.42	1.46		1.48	1.65
	1	1		1.19	1.14		1.61	1.64		1.55	1.62		1.44	1.44		1.48	1.62
Mean	1	1		1.21833	1.11833		1.62167	1.57833		1.51833	1.62		1.42	1.425		1.52167	1.62
SD	0	0		0.033116	0.0397073		0.0604704	0.0483391		0.0416733	0.0328634		0.0609918	0.0361939		0.0365605	0.0340588

## Sheet: IL-10
	untreated group			Induced (HC)			Mebo treated group			HC + stem cells			HC + Cystoseira sp.			HC + Cystoseira sp. + stem cells
	Day 8	Day 14		Day 8	Day 14		Day 8	Day 14		Day 8	Day 14		Day 8	Day 14		Day 8	Day 14
	1	1		1.35	1.09		1.67	1.76		1.58	1.68		1.48	1.6		1.8	1.9
	1	1		1.34	1.08		1.53	1.75		1.48	1.74		1.41	1.53		1.68	1.89
	1	1		1.27	1.2		1.56	1.66		1.56	1.67		1.47	1.6		1.67	1.81
	1	1		1.34	1.09		1.44	1.74		1.51	1.63		1.36	1.51		1.76	1.89
	1	1		1.28	1.12		1.46	1.73		1.54	1.62		1.48	1.61		1.7	1.92
	1	1		1.34	1.14		1.46	1.69		1.58	1.73		1.5	1.57		1.71	1.81
Mean	1	1		1.32	1.12		1.52	1.72167		1.54167	1.67833		1.45	1.57		1.72	1.87
SD	0	0		0.0352136	0.0451664		0.0869483	0.0386868		0.0402078	0.0495648		0.0536656	0.0414729		0.0501996	0.0477493

## Sheet: Aspect shape ratio
	untreated group						Induced (HC)						Mebo treated group						HC + stem cells						HC + Cystoseira sp.						HC + Cystoseira sp. + stem cells
	Day 0	Day 4	Day 8	Day 12	Day 16		Day 0	Day 4	Day 8	Day 12	Day 16		Day 0	Day 4	Day 8	Day 12	Day 16		Day 0	Day 4	Day 8	Day 12	Day 16		Day 0	Day 4	Day 8	Day 12	Day 16		Day 0	Day 4	Day 8	Day 12	Day 16
	1.32	1.29	1.47	1.49	1.98		1.36	1.52	1.43	1.51	2.22		1.52	1.52	1.59	1.84	1.57		1.44	1.45	1.48	1.62	1.52		1.34	1.55	1.42	1.49	1.34		1.4	1.46	1.37	1.5	1.4
	1.34	1.38	1.44	1.52	1.85		1.32	1.65	1.37	1.62	2.1		1.31	1.56	1.63	1.63	1.67		1.55	1.35	1.54	1.57	1.45		1.35	1.53	1.38	1.55	1.35		1.33	1.41	1.41	1.46	1.44
	1.28	1.28	1.36	1.53	1.93		1.23	1.6	1.39	1.67	2.18		1.48	1.46	1.56	1.75	1.78		1.39	1.47	1.41	1.52	1.52		1.37	1.47	1.5	1.5	1.42		1.43	1.37	1.45	1.44	1.37
	1.36	1.28	1.39	1.58	1.89		1.49	1.59	1.33	1.68	1.98		1.43	1.46	1.47	1.68	1.64		1.58	1.35	1.55	1.44	1.63		1.31	1.54	1.38	1.57	1.43		1.28	1.36	1.41	1.42	1.4
	1.3	1.3	1.38	1.52	1.89		1.46	1.66	1.42	1.55	2.09		1.35	1.38	1.55	1.8	1.57		1.53	1.51	1.63	1.52	1.39		1.33	1.56	1.45	1.36	1.44		1.32	1.3	1.46	1.48	1.4
	1.2	1.33	1.35	1.48	1.86		1.53	1.58	1.46	1.57	2.03		1.49	1.56	1.55	1.75	1.66		1.45	1.44	1.38	1.63	1.54		1.28	1.6	1.45	1.49	1.47		1.34	1.26	1.47	1.47	1.39
Mean	1.3	1.31	1.39833	1.52	1.9		1.39833	1.6	1.4	1.6	2.1		1.43	1.49	1.55833	1.74167	1.64833		1.49	1.42833	1.49833	1.55	1.50833		1.33	1.54167	1.43	1.49333	1.40833		1.35	1.36	1.42833	1.46167	1.4
SD	0.0565685	0.0389872	0.0470815	0.0352136	0.0481664		0.114441	0.0509902	0.0464758	0.0681175	0.089666		0.083666	0.0701427	0.0530723	0.0767898	0.0778246		0.074027	0.0652431	0.0936839	0.0715542	0.0818332		0.0316228	0.0426224	0.0464758	0.0733939	0.0519294		0.0551362	0.0723878	0.0381663	0.0285774	0.0228035

## Sheet: COX-1
	untreated group			Induced (HC)			Mebo treated group			HC + stem cells			HC + Cystoseira sp.			HC + Cystoseira sp. + stem cells
	Day 8	Day 14		Day 8	Day 14		Day 8	Day 14		Day 8	Day 14		Day 8	Day 14		Day 8	Day 14
	1	1		1.04	0.99		0.63	0.51		0.68	0.71		0.69	0.59		0.5	0.4
	1	1		0.8	1		0.5	0.45		0.78	0.62		0.89	0.76		0.57	0.37
	1	1		1	0.9		0.66	0.44		0.64	0.65		0.78	0.62		0.49	0.47
	1	1		0.86	0.87		0.68	0.5		0.72	0.66		0.8	0.67		0.52	0.42
	1	1		0.91	0.86		0.69	0.47		0.81	0.62		0.7	0.65		0.48	0.42
	1	1		0.9	1.02		0.56	0.45		0.67	0.64		0.76	0.66		0.57	0.44
Mean	1	1		0.918333	0.94		0.62	0.47		0.716667	0.65		0.77	0.658333		0.521667	0.42
SD	0	0		0.0886378	0.0712741		0.0750999	0.0289828		0.0665332	0.0334664		0.073212	0.0577639		0.0397073	0.0340588

## Sheet: COX-2
	untreated group			Induced (HC)			Mebo treated group			HC + stem cells			HC + Cystoseira sp.			HC + Cystoseira sp. + stem cells
	Day 8	Day 14		Day 8	Day 14		Day 8	Day 14		Day 8	Day 14		Day 8	Day 14		Day 8	Day 14
	1	1		0.87	1.05		0.69	0.49		0.74	0.58		0.76	0.63		0.54	0.26
	1	1		0.95	0.91		0.67	0.34		0.79	0.53		0.89	0.7		0.53	0.37
	1	1		0.85	0.88		0.62	0.39		0.81	0.52		0.85	0.67		0.57	0.42
	1	1		0.83	0.9		0.72	0.32		0.71	0.57		0.84	0.69		0.5	0.38
	1	1		0.86	0.96		0.68	0.53		0.67	0.52		0.81	0.75		0.63	0.44
	1	1		0.8	1		0.65	0.44		0.78	0.52		0.85	0.59		0.53	0.35
Mean	1	1		0.86	0.95		0.671667	0.418333		0.75	0.54		0.833333	0.671667		0.55	0.37
SD	0	0		0.0505964	0.0657267		0.0343026	0.0832867		0.0532917	0.0275681		0.044121	0.056006		0.0451664	0.0632456

## Sheet: INF-gamma
	untreated group			Induced (HC)			Mebo treated group			HC + stem cells			HC + Cystoseira sp.			HC + Cystoseira sp. + stem cells
	Day 8	Day 14		Day 8	Day 14		Day 8	Day 14		Day 8	Day 14		Day 8	Day 14		Day 8	Day 14
	1	1		0.73	0.84		0.47	0.35		0.59	0.35		0.56	0.53		0.34	0.22
	1	1		0.73	0.81		0.42	0.38		0.56	0.36		0.56	0.46		0.31	0.25
	1	1		0.68	0.85		0.48	0.2		0.58	0.42		0.54	0.44		0.18	0.17
	1	1		0.71	0.75		0.37	0.17		0.74	0.29		0.61	0.45		0.37	0.23
	1	1		0.72	0.85		0.43	0.21		0.7	0.44		0.48	0.48		0.28	0.19
	1	1		0.76	0.82		0.35	0.31		0.55	0.36		0.66	0.4		0.43	0.26
Mean	1	1		0.721667	0.82		0.42	0.27		0.62	0.37		0.568333	0.46		0.318333	0.22
SD	0	0		0.0263944	0.0379473		0.0521536	0.0878635		0.0797496	0.0536656		0.0614546	0.043359		0.0851861	0.034641

## Sheet: NF-kB
	untreated group			Induced (HC)			Mebo treated group			HC + stem cells			HC + Cystoseira sp.			HC + Cystoseira sp. + stem cells
	Day 8	Day 14		Day 8	Day 14		Day 8	Day 14		Day 8	Day 14		Day 8	Day 14		Day 8	Day 14
	1	1		0.62	0.69		0.44	0.23		0.67	0.29		0.71	0.44		0.39	0.23
	1	1		0.7	0.66		0.54	0.25		0.51	0.35		0.62	0.48		0.38	0.24
	1	1		0.68	0.76		0.45	0.22		0.53	0.39		0.57	0.52		0.31	0.22
	1	1		0.69	0.76		0.52	0.17		0.43	0.36		0.62	0.44		0.43	0.17
	1	1		0.63	0.75		0.39	0.25		0.43	0.36		0.64	0.46		0.2	0.18
	1	1		0.64	0.7		0.49	0.21		0.55	0.36		0.62	0.49		0.4	0.23
Mean	1	1		0.66	0.72		0.471667	0.221667		0.52	0.351667		0.63	0.471667		0.351667	0.211667
SD	0	0		0.0340588	0.0424264		0.0556477	0.0299444		0.0892188	0.033116		0.045607	0.0312517		0.0842417	0.0292689

## Sheet: IL-1 beta
	untreated group			Induced (HC)			Mebo treated group			HC + stem cells			HC + Cystoseira sp.			HC + Cystoseira sp. + stem cells
	Day 8	Day 14		Day 8	Day 14		Day 8	Day 14		Day 8	Day 14		Day 8	Day 14		Day 8	Day 14
	1	1		0.85	0.99		0.56	0.47		0.67	0.49		0.67	0.59		0.44	0.35
	1	1		0.85	0.9		0.42	0.33		0.67	0.49		0.71	0.6		0.4	0.35
	1	1		0.79	0.94		0.56	0.38		0.59	0.42		0.64	0.6		0.46	0.32
	1	1		0.84	0.94		0.54	0.38		0.62	0.46		0.68	0.51		0.42	0.37
	1	1		0.81	0.93		0.58	0.4		0.58	0.51		0.7	0.53		0.44	0.27
	1	1		0.84	0.88		0.52	0.33		0.65	0.51		0.68	0.59		0.42	0.32
Mean	1	1		0.83	0.93		0.53	0.381667		0.63	0.48		0.68	0.57		0.43	0.33
SD	0	0		0.0244949	0.0379473		0.0576194	0.0519294		0.0394968	0.034641		0.0244949	0.0394968		0.0209762	0.0352136

## Sheet: TNF-alpha
	untreated group			Induced (HC)			Mebo treated group			HC + stem cells			HC + Cystoseira sp.			HC + Cystoseira sp. + stem cells
	Day 8	Day 14		Day 8	Day 14		Day 8	Day 14		Day 8	Day 14		Day 8	Day 14		Day 8	Day 14
	1	1		0.71	0.82		0.72	0.33		0.63	0.53		0.7	0.63		0.47	0.24
	1	1		0.81	0.79		0.62	0.33		0.74	0.59		0.77	0.63		0.48	0.25
	1	1		0.77	0.91		0.62	0.3		0.67	0.49		0.71	0.51		0.41	0.26
	1	1		0.75	0.87		0.5	0.4		0.68	0.54		0.75	0.6		0.52	0.23
	1	1		0.79	0.82		0.48	0.33		0.65	0.46		0.76	0.52		0.45	0.38
	1	1		0.8	0.78		0.54	0.29		0.71	0.52		0.75	0.58		0.43	0.32
Mean	1	1		0.771667	0.831667		0.58	0.33		0.68	0.521667		0.74	0.578333		0.46	0.28
SD	0	0		0.0371035	0.0495648		0.0903327	0.0384708		0.04	0.0444597		0.0282843	0.0526941		0.0389872	0.0583095
